# Supplementary material for: Extracellular Vesicles Derived from Young Neural Cultures Attenuate Astrocytic Reactivity In Vitro
Source: Int J Mol Sci. 2022 Jan 25;23(3):1371. doi: 10.3390/ijms23031371 (PMC8835866; doi:10.3390/ijms23031371)
Supplement: Supplementary file 1 [file ijms-23-01371-s001.zip]

Archive with 1 entries (1 files):
- ijms-1521777-supplementary.pdf
